# Supplementary material for: Logic Models on Health Information Technology–Related Interventions: Scoping Review Across Disciplines
Source: JMIR Med Inform. 2026 Jul 28;14:e87848. doi: 10.2196/87848 (PMC13411438; doi:10.2196/87848)
Supplement: Multimedia Appendix 2 [file medinform-v14-e87848-s002.xlsx]

## Sheet: Tabelle9
Zeilenbeschriftungen	Anzahl von Type of health IT
Patient-Facing and Self-Management Systems	31
Telehealth and Remote Monitoring	9
Clinical Decision Support Systems	8
Generic or Cross-cutting Health IT	7
Electronic Health/Medical/Patient Records	6
Specialty Systems	4
Educational and Training Systems	2
Registries and Population/Public Health Systems	2
Gesamtergebnis	69

## Sheet: Master
First Author	Title	Country	Journal	Disciplinary field	Year	Objective of the study	Health Care Setting	Type of health IT	Micro	Meso	Macro	Purpose(s) of the logic model development	Visual representation	Guidelines or frameworks on how to develop a logic model	Frameworks and theories for populating the logic model
Adedeji, Taiwo	Implementing Electronic Health Records in Primary Care Using the Theory of Change: Nigerian Case Study	Nigeria	JMIR Medical Informatics	Medical Informatics	2022	To develop a Theory of Change (ToC) for implementing EHRs for maternal and child health in LMICs and use it to guide the pilot.	Primary care	Electronic Health/Medical/Patient Records	No	Yes	No	to guide implementation, frame stakeholder dialogue, and support planning, evaluation, learning, and reflection.	Figure 1 - 3	MRC, UKDFID	None
Adedeji, Taiwo	Theory of Change: A Tool for Engaging the Health and care Workforce in Developing Digital Skills	UK	Medical Informatics Europe Conference Proceedings	Medical Informatics	2022	Demonstrate how ToC can be used to achieve digital skills development for the health and care workforce and outline steps to develop a ToC map.	Integrated health-and-social care / System-level	Generic or Cross-cutting Health IT	Yes	Yes	Yes	Use ToC to articulate, implement, track, and measure the impact of digital education and to onboard the workforce predictably.	Figure 1	UKDFID	None
Ali, Qasim	Technologies supporting vision screening: A protocol for a scoping review	international scope	BMJ Open	Medicine	2021	To investigate current technologies for vision screening, the vision tests they can complement, and how these can support vision screening by providing measurements	Community / Public health services	Specialty Systems	Yes	No	No	To conceptualise how technologies can be used for evaluating vision measurements, mapping evidence to technology types, stakeholders, and outcomes	Figure 1	None	None
Andison, Melissa	Digital Health Safety Matters: A Promising Practice Study into the Adoption of Patient Safety Guidelines in Australia	Australia	MEDINFO proceedings	Medical Informatics	2024	To determine factors for scaled adoption and implementation of digital health patient safety guidelines in Australia.	Integrated health-and-social care / System-level	Generic or Cross-cutting Health IT	No	Yes	Yes	To guide adoption and implementation digital health safety guidelines at scale and translate findings into practice.	n/a	None	None
Aworinde, Jesutofunmi	Co‐design of the EMBED‐Care Framework as an intervention to enhance shared decision‐making for people affected by dementia and practitioners, comprising holistic assessment, linked with clinical decision support tools: A qualitative study	UK	BMC Geriatrics	Medicine	2024	To co-design the EMBED-Care Framework as an intervention enhancing shared decision-making through holistic assessment and linked decision support.	Integrated health-and-social care / System-level	Clinical Decision Support Systems	Yes	Yes	No	To illustrate how the intervention is intended to work. To highlight gaps (in what?) To prepare the co-design workshops	Figure 3	MRC	None
Babbage, Camilla	Development of a self-help digital intervention for young people with Tourette syndrome	UK	Thesis	Implementation Science	2021	Develop a self-help digital intervention for young people with tics, and prioritize and specify its features with end users.	Home-based care / Remote monitoring	Patient-Facing and Self-Management Systems	Yes	No	No	Clarify mechanisms, align features with theory and evidence, and guide development decisions to make the program successful.	Figure 7	MRC	COM-B
Band, Rebecca	Intervention planning for a digital intervention for self-management of hypertension: A theory-, evidence- and person-based approach	UK	Implementation Science	Implementation Science	2017	To describe and illustrate the intervention planning process for HOME BP, integrating theory-, evidence-, and person-based approaches to maximise acceptability and implementation.	Home-based care / Remote monitoring	Patient-Facing and Self-Management Systems	Yes	Yes	No	To represent hypothesised causal relationships linking intervention components to behavioural determinants and health outcomes.	Figure 4	MRC, Baxter et al.	COM-B NPT CSM SCT
Bindel, Michelle	Extracting Evidence from Health IT Studies to Populate Logic Models	international scope	Medical Informatics Conference Proceedings	Medical Informatics	2024	To describe and test a method for extracting structured evidence from health IT studies to populate logic models.	Hospital inpatient care	Patient-Facing and Self-Management Systems	Yes	Yes	Yes	To support systematic evidence synthesis and facilitate comparison across health IT studies.	Figure 1	Kellogg	None
Bradshaw, Andy	Exploring the contextual assumptions, interventions and outcomes of digital advance care planning systems: A theory of change approach to understand implementation and evaluation.	UK	Palliative Medicine	Medicine	2024	To develop a mid-range programme theory explaining how technological, infrastructural, and human factors influence digital ACP systems.	Long-term / Nursing / Residential care	Electronic Health/Medical/Patient Records	Yes	Yes	Yes	To provide a framework for understanding, developing, and evaluating digital ACP implementation across contexts.	Figure 2	MRC, Rogers et al.	NASSS
Bramley, George	Using telemonitoring to support personal care planning for adults with learning disabilities	UK	British Journal of Nursing	Medicine	2019	to evaluate whether telemonitoring could support personal care planning for adults with learning disabilities.	Long-term / Nursing / Residential care	Telehealth and Remote Monitoring	Yes	No	No	Collect information from stakeholder focus groups.	Figure 1	Kellogg	None
Breton, Mylaine	Scaling up eConsult for access to specialists in primary healthcare across four Canadian provinces: Study protocol of a multiple case study	Canada	Health Research Policy and Systems	Public Health and Health Services Research	2019	The aim is to understand and support the scale-up of eConsult in four provinces, with specific objectives to describe components, understand processes, identify policy issues, and foster cross-jurisdictional learning.	Primary care	Telehealth and Remote Monitoring	No	Yes	Yes	To identify and describe the main components of eConsult relevant to provincial scale-up, and to use these models to guide stakeholder interviews.	n/a	LIFE	None
Busetto, Loraine	Implementation of integrated care for diabetes mellitus type 2 by two Dutch care groups: A case study	Netherlands	BMC Family Practice	Medicine	2015	To investigate how context and mechanisms influence the outcomes of integrated care for type 2 diabetes in two Dutch care groups.	Integrated health-and-social care / System-level	Electronic Health/Medical/Patient Records	Yes	Yes	Yes	evaluating integrated care interventions using the CMO approach.	n/a	Realist	Grol et al., CCM
Cen, Zhi Feng	Systematic literature review of adopting eHealth in pharmaceutical care during COVID-19 pandemic: Recommendations for strengthening pharmacy services	international scope	BMJ Open	Medicine	2022	Determine how eHealth was adopted in pharmaceutical care during COVID‑19, what outcomes were reported, and what contextual factors were identified.	Integrated health-and-social care / System-level	Generic or Cross-cutting Health IT	Yes	Yes	Yes	Provide a systematic, graphical blueprint of how to adopt eHealth in pharmaceutical care and serve as a guiding framework.	Figure 2	CDC, Kellogg	None
Chaney, Sarah Cunard	Every child on the map: A theory of change framework for improving childhood immunization coverage and equity using geospatial data and technologies	Myanmar	Journal of Medical Internet Research	Medical Informatics	2021	Present a theory of change describing how geospatial data and technologies can improve immunization coverage and equity, and clarify pathways to impact.	Integrated health-and-social care / System-level	Registries and Population/Public Health Systems	Yes	Yes	Yes	Guide investment, planning, coordination, and decision‑making for geospatial tech in immunization, and support critical thinking across the program cycle.	Figure 1	UKDFID	None
Cross, Shane	Developing a Theory of Change for a Digital Youth Mental Health Service (Moderated Online Social Therapy): Mixed Methods Knowledge Synthesis Study	Australia	JMIR Formative Research	Interdisciplinary	2023	To create a Theory of Change for MOST that explains mechanisms, beneficiaries, and conditions for success.	Integrated health-and-social care / System-level	Patient-Facing and Self-Management Systems	Yes	Yes	Yes	The ToC aims to articulate how MOST works, why, for whom, and under what conditions, to guide evaluation and refinement.	Textbox	MRC	CFIR ERIC NASSS
da Costa, MP	An Intervention to Connect Patients With Psychosis and Volunteers via Smartphone (the Phone Pal): Development Study	UK	JMIR Formative Research	Interdisciplinary	2022	To describe the development of the Phone Pal intervention, connecting patients with psychosis and volunteers using smartphones.	Home-based care / Remote monitoring	Patient-Facing and Self-Management Systems	Yes	Yes	No	To clarify components of the intervention, aid communication, and structure evaluation.	Figure 3	MRC	None
d'Offay, Christine	A Digital Health Intervention for Concussion: Development and Clinical Feasibility Study	UK	JMIR Formative Research	Interdisciplinary	2023	To develop and test the feasibility of a digital health intervention (HeadOn) for concussion	Home-based care / Remote monitoring	Patient-Facing and Self-Management Systems	Yes	No	No	to conceptualize how HeadOn would work and affect patient outcomes.	Figure 2	MRC	COM-B
Dohmen, Peter	Implementing value-based healthcare using a digital health exchange platform to improve pregnancy and childbirth outcomes in urban and rural Kenya	Kenya	Frontiers in Public Health	Public Health and Health Services Research	2022	Describe development and implementation of a VBHC-based digital MNCH care bundle and early results.	Home-based care / Remote monitoring	Patient-Facing and Self-Management Systems	Yes	Yes	Yes	design and support monitoring and evaluation of implementation.	Appendix 1	None	None
Dolan, Samantha B.	Integration of a Digital Health Intervention Into Immunization Clinic Workflows in Kenya: Qualitative, Realist Evaluation of Technology Usability	Kenya	JMIR Formative Research	Interdisciplinary	2023	to describe the barriers and facilitators influencing data entry and use after EIR introduction, specifically focusing on EIR usability and acceptability.	Community / Public health services	Registries and Population/Public Health Systems	Yes	Yes	Yes	provide a more clear conception of the linkage between the technology and users’ experiences.	Figure 4	Realist	FITT
Dutt, Priyanka	Using behavioural design and theories of change to integrate communication solutions into health systems in India: evolution, evidence and learnings from practice	India	Integrated Healthcare Journal	Medicine	2022	Describe the person‑centred theory of change, how services integrated with the health system, and implications for communication solutions.	Home-based care / Remote monitoring	Patient-Facing and Self-Management Systems	Yes	Yes	Yes	To guide design of integrated communication solutions, support evaluation of impact, and articulate how integration with health systems occurs.	Figures 1 + 4	None	None
Edwards, Elizabeth A.	Creating a theoretically grounded, gamified health app: Lessons from developing the cigbreak smoking cessation mobile phone game	UK	JMIR Serious Games	Interdisciplinary	2018	The study aimed to present the steps taken during development of Cigbreak, a gamified smoking cessation health app.	Home-based care / Remote monitoring	Patient-Facing and Self-Management Systems	Yes	No	No	To clarify program assumptions, and to describe recruitment channels	Figure 3	MRC	COM-B
Foster, Carolyn C.	Integrated Multimodality Telemedicine to Enhance In-Home Care of Infants During the Interstage Period	United States	Pediatric Cardiology	Medicine	2021	evaluate the implementation of an integrated multimodality telemedicine system to enhance care for infants during the interstage period.	Home-based care / Remote monitoring	Telehealth and Remote Monitoring	Yes	No	No	No relevant information found in document	Figure 2	CDC	None
Ganjali, Raheleh	A patient-centered interactive voice response system for supporting self-management in kidney transplantation: design and field testing.	Iran	BMC Medical Informatics and Decision Making	Medical Informatics	2025	To design and field-test a patient-centered interactive voice response system for kidney transplant self-management.	Home-based care / Remote monitoring	Patient-Facing and Self-Management Systems	Yes	No	No	Integrate available evidence and serve as basis for system design (fig. 2)	Figure 3	Baxter et al.	None
Gasteiger, Norina	How, for Whom, and in Which Contexts or Conditions Augmented and Virtual Reality Training Works in Upskilling Health Care Workers: Realist Synthesis	international scope	JMIR Serious Games	Interdisciplinary	2022	To develop, test, and refine an evidence-informed program theory on how, for whom, and to what extent AR and VR training works in upskilling health care workers and what facilitates or constrains implementation.	Integrated health-and-social care / System-level	Educational and Training Systems	Yes	No	No	purpose of program theory diagram was to explain contexts, mechanisms, and outcomes in AR/VR training.	Figure 2	Realist	None
Geraghty, AWA	Developing an Unguided Internet-Delivered Intervention for Emotional Distress in Primary Care Patients: Applying Common Factor and Person-Based Approaches	UK	JMIR Mental Health	Medicine	2016	Develop an unguided e‑mental health intervention for primary care distress using common factors meta-theory and a person‑based approach.	Home-based care / Remote monitoring	Patient-Facing and Self-Management Systems	Yes	No	No	Make researchers’ assumptions explicit and link components to mechanisms and outcomes.	Figure 1	MRC, PBRN	None
Hurtubise, Karen	Rethinking early intervention rehabilitation services for children with motor difficulties: engaging stakeholders in the conceptualization of telerehabilitation primary care	Canada	Disability and Rehabilitation	Medicine	2022	Develop a logic model for a new primary care telerehabilitation intervention and identify influencing implementation factors	Home-based care / Remote monitoring	Telehealth and Remote Monitoring	Yes	Yes	Yes	systematic framework to guide co‑design with stakeholders and plan implementation.	Supplementary materials	Rogers et al.	CFIR, COM-B
Ilozumba, Onaedo	"I am not telling. the mobile is telling": Factors influencing the outcomes of a community health worker mHealth intervention in India	India	PLOS ONE	Interdisciplinary	2018	To explore factors influencing the outcomes of the mHealth intervention	Community / Public health services	Educational and Training Systems	Yes	Yes	Yes	We aimed to identify intervention-related and contextual factors potentially influencing observed outcomes of the intervention	n/a	None	None
Indraratna, Praveen	Process Evaluation of a Randomised Controlled Trial for TeleClinical Care, a Smartphone-App Based Model of Care.	Australia	Frontiers in Medicine	Medicine	2021	To run a mixed‑methods process evaluation to identify contextual factors and mechanisms affecting trial results and to optimize recruitment and intervention delivery for a larger multicentre trial.	Home-based care / Remote monitoring	Telehealth and Remote Monitoring	Yes	Yes	Yes	to synthesise our findings for the planned TCC-Cardiac trial	Figure 1	MRC, IRLM	None
Ingersoll, Brooke	Telehealth coaching in Project ImPACT indirectly affects children's expressive language ability through parent intervention strategy use and child intentional communication: An RCT	United States	Autism Research	Medicine	2024	Evaluate effects of telehealth Project ImPACT on children’s expressive language and test program theory via serial mediation.	Home-based care / Remote monitoring	Telehealth and Remote Monitoring	Yes	No	No	Examin mediating processes to test program theory and improve effectiveness and efficiency of the intervention.	n/a	None	None
Israel, Adriana M.C.	A preventive integrated eHealth approach for individuals with a low socioeconomic position: protocol for a realist evaluation	Netherlands	BMC Public Health	Public Health and Health Services Research	2024	The aim is to determine how elements of the PIE approach create impact for low-SEP adults on health and behaviors.	Home-based care / Remote monitoring	Patient-Facing and Self-Management Systems	Yes	Yes	No	is explicitly used as a starting point for the realist evaluation.	Figure 3	Realist	UTAUT, I-change
Joseph-Williams, Natalie	What Works in Implementing Patient Decision Aids in Routine Clinical Settings? A Rapid Realist Review and Update from the International Patient Decision Aid Standards Collaboration	international scope	Medical Decision Making	Interdisciplinary	2021	to develop context-specific program theories explaining why and how PtDAs are implemented successfully in routine healthcare.	Integrated health-and-social care / System-level	Patient-Facing and Self-Management Systems	Yes	No	No	No relevant information found in document	n/a	Realist	CFIR
Kang, Baram	Intervention mapping for systematic development of a community-engaged CVD prevention intervention in ethnic and racial sexual minority men with HIV	United States	BMC Public Health	Public Health and Health Services Research	2025	The aim is to describe systematic development of a culturally responsive CVD prevention intervention for racial and ethnic sexual minority men with HIV using intervention mapping.	Home-based care / Remote monitoring	Patient-Facing and Self-Management Systems	Yes	Yes	No	The logic model guided identification of behavioral and environmental determinants to inform intervention design.	Figure 1	None	None
Korpershoek, Yvonne J.G.	User-centered design of a mobile health intervention to enhance exacerbation-related self-management in patients with chronic obstructive pulmonary disease (Copilot): Mixed methods study	Netherlands	Journal of Medical Internet Research	Medical Informatics	2020	To describe in detail the user-centered design and development of an mHealth intervention (Copilot) for COPD self-management.	Home-based care / Remote monitoring	Patient-Facing and Self-Management Systems	Yes	No	No	To explain the intervention’s working mechanism, guide design requirements, and connect evidence to outcomes.	Figure 2	MRC	COM-B
Krasuska, Marta	A Culturally Adapted Diet and Physical Activity Text Message Intervention to Prevent Type 2 Diabetes Mellitus for Women of Pakistani Origin Living in Scotland: Formative Study	Scotland	JMIR Formative Research	Interdisciplinary	2023	To describe the cultural adaptation and formative development of a text messaging intervention for T2DM prevention in Pakistani women in Scotland	Home-based care / Remote monitoring	Patient-Facing and Self-Management Systems	Yes	Yes	Yes	to select text messages that mapped on to the mechanisms of change, featured in the program theory	Figure 2	None	COM-B
Lei, Ka Cheng	Adopting an electronic medication administration system in long-term care facilities: a key stakeholder interview study in Macao	China	Informatics for Health and Social Care	Medical Informatics	2023	develop a logic model for eMAR adoption in LTCFs and explore contextual factors for implementation.	Long-term / Nursing / Residential care	Electronic Health/Medical/Patient Records	No	Yes	No	The model is intended to guide implementation and serve as a roadmap for current and future LTCF eMAR users. LM guided interviews	Figure 1	None	None
Marques, Marta M.	A Theory- And Evidence-Based Digital Intervention Tool for Weight Loss Maintenance (NoHoW Toolkit): Systematic Development and Refinement Study	international scope	Journal of Medical Internet Research	Medical Informatics	2021	Describe systematic development of the NoHoW Toolkit, focusing on logic models, content, specifications, and user testing, to prepare for RCT evaluation.	Home-based care / Remote monitoring	Patient-Facing and Self-Management Systems	Yes	No	No	Enable theory‑driven specification and statistical modeling of intervention components and mechanisms.	Figures 2 - 4	MRC	COM-B, IM
McLaughlin, Paul	Using theory of change to co-create a programme theory for a telerehabilitation intervention for pain management in people with haemophilia	UK	Orphanet Journal of Rare Diseases	Medicine	2023	to describe the development of a programme theory using a Theory of Change approach to inform a future feasibility study of a telerehabilitation intervention for people with haemophilia experiencing chronic pain.	Home-based care / Remote monitoring	Telehealth and Remote Monitoring	Yes	No	No	to guide the design of a telerehabilitation intervention, ensure stakeholder relevance, and prepare for feasibility evaluation.	Figure 2	MRC	COM-B
Meiksin, Rebecca	Theories of change for e-health interventions targeting HIV/STIs and sexual risk, substance use and mental ill health amongst men who have sex with men: systematic review and synthesis	international scope	Systematic Reviews	Public Health and Health Services Research	2021	to synthesise theories of change for e-health interventions addressing HIV/STIs, sexual risk, substance use, and mental ill health among MSM.	Home-based care / Remote monitoring	Generic or Cross-cutting Health IT	Yes	No	No	To understand and synthesise mechanisms of e-health interventions, inform development, and highlight complementarities between models.	Figures 2 - 4	None	None
Millard, Tanya	The systematic development of a complex intervention: HealthMap, an online self-management support program for people with HIV	Australia	BMC Infectious Diseases	Public Health and Health Services Research	2018	to describe the systematic development and design of the HealthMap program	Home-based care / Remote monitoring	Patient-Facing and Self-Management Systems	Yes	No	No	to guide intervention design, ensure theoretical grounding, stakeholder relevance, and enable evaluation.	Figure 2 + 3	MRC	SCT, TTM, COM-B
Millery, Mari	Design of a Community-Engaged Health Informatics Platform with an Architecture of Participation	United States	American Medical Informatics Association Conference Proceedings	Medical Informatics	2015	to translate the concept of community-engaged health informatics into a usable and replicable informatics platform.	Community / Public health services	Patient-Facing and Self-Management Systems	No	No	Yes	To guide platform design	Figure 1	Kellogg	None
Morgan, Barak	Thinking about the environment and theorising change: How could Life History Strategy Theory inform mHealth interventions in low- and middle-income countries?	international scope	Global Health Action	Public Health and Health Services Research	2017	to examine differences in mHealth interventions between LMIC and HIC and explore Life History Strategy Theory as a potential theory of change for mHealth in LMIC.	Home-based care / Remote monitoring	Patient-Facing and Self-Management Systems	No	No	Yes	n/a - searched for ToC in reviewed papers# but they see a ToC as crucial for better targeting interventions	n/a	None	None
Mukherjee, Ankita	Using formative research to inform a mental health intervention for adolescents living in Indian slums: the ARTEMIS study.	India	Child and Adolescent Psychiatry and Mental Health	Medicine	2024	to inform the design and adaptation of the ARTEMIS intervention for adolescent mental health in Indian slums, focusing on feasibility, acceptability, and contextual factors.	Community / Public health services	Clinical Decision Support Systems	Yes	Yes	Yes	The ToC aimed to explore pathways for system implementation, identify local stakeholders, potential facilitators, and barriers for implementation.	Figure 2	MRC	None
Nigatu, Dabere	Implementation research logic model in the design and execution of eHealth innovations for maternal and newborn healthcare in Ethiopia	Ethiopia	Health Research Policy and Systems	Public Health and Health Services Research	2025	Describe how IRLM was applied to design, execute, and evaluate eHealth innovations	Community / Public health services	Clinical Decision Support Systems	Yes	Yes	Yes	design, execution, and evaluation of eHealth innovations	Figure 2	IRLM	CFIR, ERIC, Proctor et al.
Nupdal, Jason Bentley	Implementing clinical practice guidelines in family practice: Caring for children with ADHD.	United States	Thesis of Nursing Practice	Medicine	2014	Implement and evaluate an EHR‑embedded evaluation tool/template to support evidence‑based assessment, diagnosis, and treatment of ADHD in primary care.	Primary care	Clinical Decision Support Systems	Yes	No	No	Provide structure for evaluation	Appendix C	Coffman	None
Orchard, Jessica	Uptake of a primary care atrial fibrillation screening program (AF-SMART): A realist evaluation of implementation in metropolitan and rural general practice	Australia	BMC Family Practice	Medicine	2019	To explain circumstances where the AF-SMART screening program worked or failed, using a realist evaluation framework to refine program theory.	Primary care	Specialty Systems	Yes	Yes	Yes	To identify contexts, mechanisms, and outcomes explaining AF screening program effectiveness and refine program theory for broader implementation.	Figures 1 + 3	Realist	None
Palacz-Poborczyk, Iga	Developing the "Choosing Health" Digital Weight Loss and Maintenance Intervention: Intervention Mapping Study	Poland	Journal of Medical Internet Research	Medical Informatics	2022	Develop a digital behavior change program that identifies individual predictors of weight loss and maintenance and delivers tailored support.	Home-based care / Remote monitoring	Patient-Facing and Self-Management Systems	Yes	No	No	Provide a blueprint to design, implement, and evaluate the intervention by linking objectives, determinants, and methods.	Appendix 3	None	IM
Patel, Archana B.	M-SAKHI - Mobile health solutions to help community providers promote maternal and infant nutrition and health: a description of development of the Program Impact Pathway using Theory of Change	India	Public Health Nutrition	Public Health and Health Services Research	2024	To describe the development of a Program Impact Pathway (PIP) using a Theory of Change (ToC) for the M-SAKHI mHealth intervention.	Home-based care / Remote monitoring	Patient-Facing and Self-Management Systems	Yes	Yes	No	Will help for planning, monitoring, evaluation, and identifying key intervention pathways.	Figure 1	Rogers et al., UKDFID	None
Peprah, Prince	Outpatient Virtual Care Among People Living With and Beyond Cancer From Culturally and Linguistically Diverse Backgrounds in Australia: A Protocol for a Realist Evaluation	Australia	Health Expectations	Public Health and Health Services Research	2025	Conduct a realist evaluation of outpatient virtual cancer care for CALD populations.	Home-based care / Remote monitoring	Telehealth and Remote Monitoring	Yes	Yes	Yes	Explain how, why, for whom, and under what circumstances virtual care works for CALD cancer populations;	Figure 1	Realist	None
Pickel, Julia	Provider perspectives on clinical decision support to improve HIV prevention in pediatric primary care: a multiple methods study	United States	Implementation Science Communications	Implementation Science	2023	Assess acceptability, appropriateness, and feasibility of EHR-based CDS for HIV prevention in pediatric primary care. Identify timing and contextual barriers and facilitators. Integrate findings into a logic model.	Primary care	Clinical Decision Support Systems	Yes	Yes	No	To conceptualize determinants, strategies, mechanisms, and outcomes for future CDS use in pediatric primary care.	Figure 2	IRLM	CFIR ERIC Proctor et al.
Pyron, Lesley	Improved Patient Flow and Provider Efficiency after the Implementation of an Electronic Health Record	United States	CIN - Computers Informatics Nursing	Medical Informatics	2019	Evaluate whether provider efficiency and patient flow improved after EHR implementation in urgent care.	Ambulatory specialist care	Electronic Health/Medical/Patient Records	No	Yes	No	Guide evaluation of provider efficiency and workflow redesign program after EHR.	Figure 1	Kellogg Baxter et al.	None
Rambach, Tabea	Co-Designing AI Interventions: A Participatory Approach Using System Mapping and Theory of Change Modelling	Germany	Medical Informatics Europe Conference Proceeding	Medical Informatics	2025	Explore how participatory system mapping and theory of change can analyze workflows and support AI intervention design in delirium care.	Hospital inpatient care	Clinical Decision Support Systems	No	Yes	No	enabling participants to critically evaluate the feasibility and potential impacts of the AI system and identify actionable opportunities for integration into clinical workflows.	n/a	PSM, Breuer et al.	None
Richards, Rebecca	Development of a Web-Based, Guided Self-help, Acceptance and Commitment Therapy–Based Intervention for Weight Loss Maintenance: Evidence-, Theory-, and Person-Based Approach	UK	JMIR Formative Research	Interdisciplinary	2022	Develop a digital, ACT-based weight loss maintenance intervention using evidence-, theory-, and person-based approaches.	Home-based care / Remote monitoring	Patient-Facing and Self-Management Systems	Yes	No	Yes	Guide design, specify mechanisms of change, and align intervention with user needs and evidence.	Figure 2	MRC	COM-B
Seymour	Developing a WHO African Region mOral Health Curriculum for Community Health Workers	African Region	Annals of Global Health	Public Health and Health Services Research	2025	To develop the first competency-based mOral Health curriculum for CHWs in the WHO African Region.	Community / Public health services	Specialty Systems	No	Yes	Yes	To illustrate program resources, activities, outputs, outcomes, and impacts, and guide curriculum development.	Figure 2	CDC	None
Shegog	Clinic-Based Mobile Health Decision Support to Enhance Adult Epilepsy Self-Management: An Intervention Mapping Approach	United States	Frontiers in Public Health	Public Health and Health Services Research	2017	Describe how Intervention Mapping was used to design, build, plan implementation, and plan evaluation for a clinic-based decision-support tool (MINDSET).	Home-based care / Remote monitoring	Clinical Decision Support Systems	Yes	No	No	To clarify needed functional components, guide program scope, and support patient–provider decision-making focus.	Figure 1 + 2	None	None
Silva Ísis de Siqueira	Digital health and quality of care in Primary Health Care: an evaluation model	Brazil	Frontiers in Public Health	Public Health and Health Services Research	2024	Develop and validate a model to evaluate digital health interventions in PHC, focusing on impacts on access and quality of care.	Primary care	Generic or Cross-cutting Health IT	Yes	Yes	Yes	To guide evaluation of quality of digital health in PHC, link processes to outcomes, and inform continuous improvement.	Figure 3	Donabedian Kellogg	None
Simons, Megan	Implementation outcomes of a digital, trauma-informed care, educational intervention targeting health professionals in a paediatric burns setting: A mixed methods process evaluation	UK	Burns	Medicine	2024	Evaluate implementation outcomes of a digital trauma-informed care educational intervention for paediatric burns health professionals.	Hospital inpatient care	Specialty Systems	Yes	Yes	No	To demonstrate the predicted outcomes and impact of the intervention.	Figure 2	MRC	CFIR
Söling, Sara	Complex implementation mechanisms in primary care: do physicians’ beliefs about the effectiveness of innovation play a mediating role? Applying a realist inquiry and structural equation modeling approach in a formative evaluation study	Germany	BMC Primary Care	Medicine	2023	To examine whether physicians’ beliefs about the effectiveness of innovations mediate the relationship between implementation context and physicians’ intention to adopt innovations.	Primary care	Generic or Cross-cutting Health IT	No	Yes	No	The logic model was used to conceptualize and test hypothesized mechanisms of innovation adoption.	Figure 1	Realist	TAM
Sousa, Jessica L	Patient Experiences With Group Teletherapy for the Treatment of Mental Illness: A Qualitative Study.	Portugal	Psychiatric Services	Medicine	2025	To explore patient experiences with group teletherapy for mental illness.	Home-based care / Remote monitoring	Telehealth and Remote Monitoring	Yes	No	No	To organize necessary factors successful execution of group teletherapy	Figure 1	None	None
Strumann, Christoph	Designing and implementation of a digitalized intersectoral discharge management system and its effect on readmissions: Mixed methods approach.	Germany	Journal of Medical Internet Research	Medical Informatics	2024	To evaluate the implementation of a digitalized discharge management system (SEKMA) and its impact on readmission rates.	Hospital inpatient care	Electronic Health/Medical/Patient Records	No	Yes	No	To describe the planned implementation To allow a fidelity analysis: congruence between the planned (logic model) and the actual intervention was evaluated using a fidelity analysis.	n/a	None	None
Taylor, Adrian H.	Adding web-based behavioural support to exercise referral schemes for inactive adults with chronic health conditions: the e-coacher rct	UK	Health Technology Assessment	Public Health and Health Services Research	2020	To determine if adding e-coachER to ERS improved physical activity and cost-effectiveness compared to ERS alone.	Home-based care / Remote monitoring	Patient-Facing and Self-Management Systems	Yes	Yes	No	To guide evaluation: to select and measure measures, and to compare evaluation results with predictions from logic model	Figure 1 and Figure 5	None	None
Teriö, Minna	What's in it for me? A process evaluation of the implementation of a mobile phone-supported intervention after stroke in Uganda	Uganda	BMC Public Health	Public Health and Health Services Research	2019	To evaluate the implementation process of a mobile phone-supported family-centred rehabilitation intervention after stroke in Uganda, exploring mechanisms of impact and contextual factors.	Home-based care / Remote monitoring	Patient-Facing and Self-Management Systems	Yes	Yes	No	To describe expected outcomes and impact, and to compare this with real outcomes and impact (?)	Additional file 2	MRC i-PARIHS	None
Terp, Rikke	Theory-driven development of an educative nutritional intervention (ENI) supporting older hospital patients to eat sufficiently, assisted by an eHealth solution: an intervention mapping approach	Denmark	BMC Health Services Research	Public Health and Health Services Research	2022	To develop a theory- and evidence-based educative nutritional intervention (ENI) with eHealth support for older hospital patients, and to assess its acceptability among healthcare professionals.	Hospital inpatient care	Patient-Facing and Self-Management Systems	Yes	Yes	Yes	to support needs assessment	Figure 1	None	READHY, TAM, IM
Thomson, Meigan	Digital mental health and peer support: Building a Theory of Change informed by stakeholders' perspectives.	UK	PLOS Digital Health	Medical Informatics	2024	To engage stakeholders of a digital mental health platform to develop a Theory of Change for digital mental health and peer support.	Home-based care / Remote monitoring	Patient-Facing and Self-Management Systems	Yes	No	No	To understand how digital mental health peer support platforms work,	Figure 1	Breuer et al., MRC	None
Voorwinde	Getting back on track: Development of a blended-care intervention for weight recurrence after metabolic bariatric surgery using intervention mapping	Netherlands	PEC Innovation	Public Health and Health Services Research	2025	To systematically re-develop a blended-care intervention (BOT 2.0) to address weight recurrence after metabolic bariatric surgery.	Home-based care / Remote monitoring	Patient-Facing and Self-Management Systems	Yes	No	No	To identify determinants of weight recurrence, formulate objectives, and guide program design and evaluation.	Figure 2 + 3	None	SDT, TPB, IM
Vugts, Miel A.P.	Serious gaming during multidisciplinary rehabilitation for patients with chronic pain or fatigue symptoms: Mixed methods design of a realist process evaluation	Netherlands	Journal of Medical Internet Research	Medical Informatics	2020	about how, why, for whom, and when serious gaming supports learning and health outcome changes in chronic pain and fatigue rehabilitation.	Hospital inpatient care	Patient-Facing and Self-Management Systems	Yes	No	No	explain mechanisms and contexts where serious gaming works, to inform future development, design, allocation, and tailoring	n/a	Realist	None
Walker, Daniel M.	Framework for Evaluating and Implementing Inpatient Portals: a Multi-stakeholder Perspective	United States	Journal of Medical Systems	Medical Informatics	2018	To develop a logic model and evaluation framework to guide implementation and assessment of inpatient portals for hospitals and researchers.	Hospital inpatient care	Patient-Facing and Self-Management Systems	Yes	Yes	No	To improve evaluation and implementation, prioritize measures, and guide managers and researchers in deploying and assessing inpatient portals	Figure 1	Donabedian	SEIPS
Wan, Thomas T H	An Integrated Social and Behavioral System Approach to Evaluation of Healthcare Information Technology for Polychronic Conditions.	Taiwan, USA, China	Journal of Integrated Design & Process Science	Implementation Science	2021	To propose an integrated social-behavioral system approach for HIT evaluation in polychronic care	Integrated health-and-social care / System-level	Generic or Cross-cutting Health IT	Yes	Yes	Yes	to visually identify major components and indicators as well as plan and communicate goals and resources needed within their HIT research.	Figure 5	Kellogg, Joly et al.	HIT, TAM, HBM
Wang, Ruoxi	Understanding Whether and How a Digital Health Intervention Improves Transition Care for Emerging Adults Living With Type 1 Diabetes: Protocol for a Mixed Methods Realist Evaluation	Canada	JMIR Research Protocols	Interdisciplinary	2023	To evaluate the design and implementation of a multicomponent SMS-based digital health intervention for emerging adults with T1D, identifying components, mechanisms, and contextual factors that support engagement and transition to adult care.	Home-based care / Remote monitoring	Patient-Facing and Self-Management Systems	Yes	Yes	No	To identify how, why, and for whom the intervention works; to guide evaluation of mechanisms, engagement, and transition outcomes	Figure 2	Realist	COM-B, HAPA, TAM
Wheldon, Christopher W.	Development and evaluation of a decision aid for HPV vaccination among adults aged 27–45 years old in the United States	United States	Computers in Biology and Medicine	Medical Informatics	2025	To design, develop, and evaluate the HPV Decide tool supporting shared clinical decision-making for mid-adult HPV vaccination.	Integrated health-and-social care / System-level	Clinical Decision Support Systems	Yes	Yes	No	To guide tool design, ensure theoretical grounding,	n/a	None	ODSF
